# Supplementary material for: Mycobiota and Mycotoxin Contamination of Traditional and Industrial Dry-Fermented Sausage Kulen
Source: Toxins (Basel). 2021 Nov 12;13(11):798. doi: 10.3390/toxins13110798 (PMC8622551; doi:10.3390/toxins13110798)
Supplement: Supplementary file 1 [file toxins-13-00798-s001.zip]

Archive with 1 entries (1 files):
- Supplementary files- experimental data.xlsx
