# Supplementary material for: Mycobiota and Mycotoxin Contamination of Traditional and Industrial Dry-Fermented Sausage Kulen
Source: Toxins (Basel). 2021 Nov 12;13(11):798. doi: 10.3390/toxins13110798 (PMC8622551; doi:10.3390/toxins13110798)
Supplement: Supplementary file 1 [file toxins-13-00798-s001.zip › Supplementary files- experimental data.xlsx]

## Sheet: Mycotoxin conc. and mould spec.
Producer type	Producers number	AFB1	OTA	CPA		Mould species
	1.	< LOD	0.32	< LOD		/
	2.	< LOD	6.95	< LOD		P. solitum, A.pseudoglaucus, P. corylophilum
	3.	< LOD	3.91	< LOD		P.polonicum, P. corylophilum
	4.	< LOD	< LOD	8.9		P. solitum, P. corylophilum, P.polonicum, P. commune
	5.	< LOD	< LOD	< LOD		A.pseudoglaucus,P.corylophilum, P.commune
	6.	< LOD	0.61	< LOD		P. solitum, A.pseudoglaucus, A.proliferans
Traditional producers	7.	< LOD	< LOD	7.05		P. solitum, A.pseudoglaucus, P.citrinum, P.polonicum
	8.	< LOD	< LOD	2.5		P. solitum, A. tubingensis, A.westerdijkiae, P.polonicum
	9.	< LOD	< LOD	5.15		P. solitum, P.citrinum
	10.	< LOD	0.85	< LOD		P. commune
	11.	< LOD	< LOD	13.35		P.nalgiovense, P.citrinum, P.commune
	12.	< LOD	0.32	< LOD		P. nordicum, P. citrinum
	13.	< LOD	< LOD	< LOD		P. commune, P. brevicompactum
	14.	< LOD	< LOD	< LOD		A.pseudoglaucus, P. commune, P. commune
	15.	< LOD	< LOD	< LOD		A.pseudoglaucus, P. brevicompactum, P.commune
	16.	< LOD	< LOD	< LOD		P. solitum
	17.	< LOD	< LOD	< LOD		P. solitum, P. citrinum
	18.	< LOD	< LOD	< LOD		P.solitum, P.corylophilum, P.atramentosum, P.sumatraense
	19.	< LOD	< LOD	< LOD		P. atramentosum
Industrial producers	20.	< LOD	< LOD	< LOD		P.corylophilum, P.solitum, P.commune
	21.	< LOD	< LOD	< LOD		A.pseudoglaucus, P. corylophilum
	22.	< LOD	< LOD	< LOD		A.pseudoglaucus, A.proliferans
	23.	< LOD	< LOD	< LOD		P. solitum, A.proliferans, P.citrinum
	24.	< LOD	0.42	< LOD		P. solitum, P. corylophilum, P.sumatraense, P.citrinum
